# Supplementary material for: Targeting the Mitochondrial Protein VDAC1 as a Potential Therapeutic Strategy in ALS
Source: Int J Mol Sci. 2022 Sep 1;23(17):9946. doi: 10.3390/ijms23179946 (PMC9456491; doi:10.3390/ijms23179946)
Supplement: Supplementary file 1 [file ijms-23-09946-s001.zip]

Archive with 1 entries (1 files):
- ijms-1766707-supplementary.pdf
